# Supplementary material for: A TAT Peptide-Functionalized Liposome Delivery Phage System (TAT-Lip@PHM) for an Enhanced Eradication of Intracellular MRSA
Source: Pharmaceutics. 2025 Jun 5;17(6):743. doi: 10.3390/pharmaceutics17060743 (PMC12196269; doi:10.3390/pharmaceutics17060743)
Supplement: Supplementary file 1 [file pharmaceutics-17-00743-s001.zip]

Archive with 1 entries (1 files):
- pharmaceutics-3566099-supplementary.pdf
